# Supplementary material for: Agreement, Calibration, and Exploratory Performance of AI-Based Ultrasound in Thyroid Nodule Assessment
Source: J Clin Med. 2026 Jul 8;15(14):5323. doi: 10.3390/jcm15145323 (PMC13411397; doi:10.3390/jcm15145323)
Supplement: Supplementary file 1 [file jcm-15-05323-s001.zip]

Archive with 1 entries (1 files):
- jcm-4389700-supplementary.pdf
